# Supplementary material for: Nicotine Prevents Oxidative Stress-Induced Hippocampal Neuronal Injury Through α7-nAChR/Erk1/2 Signaling Pathway
Source: Front Mol Neurosci. 2020 Nov 12;13:557647. doi: 10.3389/fnmol.2020.557647 (PMC7717967; doi:10.3389/fnmol.2020.557647)
Supplement: Supplementary file 2 [file Table_2.xlsx]

## Sheet: 板 1 - Sheet1
Software Version	3.03.14
Experiment File Path:
Protocol File Path:	C:\Users\Public\Documents\Protocols\450.prt
Plate Number	Plate 1
Date	2017-09-09
Time	20:46:35
Reader Type:	Epoch 2
Reader Serial Number:	1711217
Reading Type	Reader
Procedure Details
Plate Type	96 WELL PLATE
Eject plate on completion
Read	Absorbance Endpoint
	Full Plate
	Wavelengths: 450
	Read Speed: Normal, Delay: 100 msec, Measurements/Data Point: 8
Results
Actual Temperature:	26.3						nicotine+600 μM H2O2
			c	c	1	2	5	10	20	h2o2	h2o2	h2o2
		1	2	3	4	5	6	7	8	9	10	11	12
	A	0.043	0.045	0.043	0.043	0.042	0.041	0.043	0.043	0.043	0.042	0.042	0.042	450
	B	0.043	0.822	0.824	0.467	0.64	0.729	0.588	0.413	0.401	0.436	0.396	0.042	450
	C	0.043	0.827	0.848	0.546	0.571	0.65	0.451	0.308	0.396	0.385	0.399	0.042	450
	D	0.043	0.822	0.828	0.451	0.76	0.661	0.5	0.413	0.44	0.432	0.391	0.043	450
	E	0.044	0.84	0.828	0.568	0.58	0.698	0.516	0.402	0.45	0.366	0.371	0.044	450
	F	0.044	0.838	0.835	0.52	0.716	0.664	0.448	0.352	0.482	0.344	0.405	0.043	450
	G	0.044	0.838	0.841	0.567	0.712	0.781	0.432	0.378	0.425	0.428	0.415	0.046	450
	H	0.045	0.046	0.045	0.045	0.042	0.042	0.042	0.044	0.049	0.042	0.043	0.041	450
							600 μM H2O2
		nicotine (μM)	0	0	1	2	5	10	20	0	0	0
			0.822	0.436	0.467	0.64	0.729	0.588	0.413	0.401	0.436	0.396
			0.827	0.385	0.546	0.571	0.65	0.451	0.308	0.396	0.385	0.399
			0.822	0.432	0.451	0.76	0.661	0.5	0.413	0.44	0.432	0.391
			0.84	0.366	0.568	0.58	0.698	0.516	0.402	0.45	0.366	0.371
			0.838	0.344	0.52	0.716	0.664	0.448	0.352	0.482	0.344	0.405
			0.838	0.432	0.567	0.712	0.781	0.432	0.378	0.425	0.432	0.415
			0.831167	0.399167	0.519833	0.663167	0.697167	0.489167	0.377667	0.432333	0.399167	0.396167
			98.8971	52.4564	56.1861	77.0002	87.708	70.7439	49.6892	48.2454	52.4564	47.6439
			99.4987	46.3204	65.6908	68.6986	78.2033	54.2611	37.0563	47.6439	46.3204	48.0048
			98.8971	51.9751	54.2611	91.4377	79.5268	60.1564	49.6892	52.9376	51.9751	47.0423
			101.063	44.0345	68.3377	69.7814	83.9783	62.0814	48.3658	54.1408	44.0345	44.6361
			100.822	41.3876	62.5627	86.144	79.8877	53.9001	42.3501	57.9908	41.3876	48.7267
			100.822	51.9751	68.2174	85.6627	93.9643	51.9751	45.4782	51.1329	51.9751	49.9298
			100	48.0249	62.5426	79.7874	83.8781	58.853	45.4381	52.0152	48.0249	47.6639
			1	1.56441e-10	3.75277e-08	0.00037974	7.5442e-05	5.88065e-08	1.48635e-10	4.96696e-11	1.56441e-10	2.71511e-14
				1	0.000975497	2.36101e-05	4.76e-07	0.0107801	0.380264	0.142872	1	0.865633
